# Supplementary material for: An engineered bacterial therapeutic lowers urinary oxalate in preclinical models and in silico simulations of enteric hyperoxaluria
Source: Mol Syst Biol. 2022 Mar 7;18(3):e10539. doi: 10.15252/msb.202110539 (PMC8899768; doi:10.15252/msb.202110539)
Supplement: Supplementary file 2 — Table EV1 [file MSB-18-e10539-s005.xlsx]

## Sheet: Table
Name	Genotype	Study
SYNB8802	exo/cea::PFnrS-oxlT; agaI/rsmI:: PFnrS -scaaE3-oxdC-frc; ΔthyA	In vitro, IVS
SYNB8802AbxR	exo/cea:: PFnrS -oxlT; agaI/rsmI:: PFnrS -scaaE3-oxdC-frc; KanR	Mouse studies
SYNB8802AbxR	exo/cea:: PFnrS -oxlT; agaI/rsmI:: PFnrS -scaaE3-oxdC-frc; thyA::CamR,	NHP
EcN	Wild type Nissle	In vitro
EcNStR	E. Coli Nissle, StrR,	Mouse studies
SYN1388	exo/cea::Ptet-oxlT; pUC- Ptet-scaaE3-oxdC-frc	In vitro
Oxalobacter formigenes OXCC13	Wild type	In vitro

## Sheet: Legend
Table EV1 Strain table. List of strains used in this study.
