# Supplementary material for: An engineered bacterial therapeutic lowers urinary oxalate in preclinical models and in silico simulations of enteric hyperoxaluria
Source: Mol Syst Biol. 2022 Mar 7;18(3):e10539. doi: 10.15252/msb.202110539 (PMC8899768; doi:10.15252/msb.202110539)
Supplement: Supplementary file 3 — Table EV2 [file MSB-18-e10539-s008.xlsx]

## Sheet: Table
Name	Sequence 5' to 3'	Comments
SYNB8802_exo_F	cagaccttcagccagagcag	Generate knock in fragment into exo/cea - forward primer
SYNB8802_cea_R	cccagaaggccgacacaaca	Generate knock in fragment into exo/cea - reverse primer
SYNB8802_agaI_F	taacgtggtgacgtcgtttgcc	Generate knock in fragment into agaI/rsmI - forward primer
SYNB8802_rsmI_R	gcagacaacgcgcggct	Generate knock in fragment into agaI/rsmI - reverse primer
SYNB8802_thyA_KO_F	aaaaccgacgcacactggcgtcggctctggcaggatgtttcgtaa attacacgtcttgagcgat	thyA knock out primer with italic representing thyA homology and bold represent pkd3 binding - Forward primer
SYNB8802_thyA_KO_R	tgggcatatcgtcgcagcccacagcaacacgtttcctgaggaacc ctgacatgggaattagcca	thyA knock out primer with italic representing thyA homology and bold represent pkd3 binding - Reverse primer
SYNB8802_ident_HA1_F	ccaggtaaaggcgttgtagc	Primer used to verify integration into the agaI/rsmI intergenic region – forward primer
SYNB8802_ident_HA2_R	ataagtatgcgctggagcagc	Primer used to verify integration into the agaI/rsmI intergenic region – reverse primer
SYNB8802_ident_HA9_F	gcaatcatttacgttatcca	Primer used to verify integration into the exo/cea intergenic region – forward primer
SYNB8802_ident_HA10_R	gcttgctggaactacatta	Primer used to verify integration into the exo/cea intergenic region – reverse primer
SYNB8802_thyA_ver_F	tgtgttttcatgccggca	Primer to verify thyA deletion - forward primer
SYNB8802_thyA_ver_R	caggcttgttcctgattggtta	Primer to verify thyA deletion - reverse primer

## Sheet: Legend
Table EV2 Primer list. Primers used for the construction and verification of SYNB8802.
