# Supplementary material for: An engineered bacterial therapeutic lowers urinary oxalate in preclinical models and in silico simulations of enteric hyperoxaluria
Source: Mol Syst Biol. 2022 Mar 7;18(3):e10539. doi: 10.15252/msb.202110539 (PMC8899768; doi:10.15252/msb.202110539)
Supplement: Supplementary file 4 — Dataset EV1 [file MSB-18-e10539-s007.zip]

Archive with 2 entries (2 files):
- Dataset EV1 README.txt
- Dataset EV1.xls
