# Supplementary material for: An engineered bacterial therapeutic lowers urinary oxalate in preclinical models and in silico simulations of enteric hyperoxaluria
Source: Mol Syst Biol. 2022 Mar 7;18(3):e10539. doi: 10.15252/msb.202110539 (PMC8899768; doi:10.15252/msb.202110539)
Supplement: Supplementary file 4 — Dataset EV1 [file MSB-18-e10539-s007.zip › Dataset EV1 README.txt]

Dataset EV1. IVS composition. Reagents and their final concentration used for making the three compartments of the IVS.
