# Supplementary material for: An engineered bacterial therapeutic lowers urinary oxalate in preclinical models and in silico simulations of enteric hyperoxaluria
Source: Mol Syst Biol. 2022 Mar 7;18(3):e10539. doi: 10.15252/msb.202110539 (PMC8899768; doi:10.15252/msb.202110539)
Supplement: Supplementary file 4 — Dataset EV1 [file MSB-18-e10539-s007.zip › Dataset EV1.xls]

## Sheet: Data
SGF Component	Final
Sodium Bicarbonate	38.5 mM
KCl	3.5 mM
KH2PO4	0.5 mM
NaHCO3	12.5 mM
NaCl	23.6 mM
MgCl2(H2O)6	0.05 mM
(NH4)2CO3	0.25 mM
HCl	7.8 mM
CaCL2	0.075 mM
Porcine Pepsin Stock Solution	2000 U/mL
D-Galactose	6.9 mM
D-Arabinose	8.3 mM
D-Fucose	7.6 mM
D-Gluconate	6.4 mM
SIF Component	Final
Sodium Bicarbonate	19.3 mM
KCl	4.3 mM
KH2PO4	0.5 mM
NaHCO3	45.6 mM
NaCl	25.1 mM
MgCl2(H2O)6	0.2 mM
(NH4)2CO3	0.1 mM
HCl	6.2 mM
CaCl2	0.3 mM
Porcine Pepsin Stock Solution	1000 U/mL
Pancreatin Solution	100 Trypsin U/mL
Bile Salts	10 mM
D-Galactose	6.9 mM
D-Arabinose	8.3 mM
D-Fucose	7.6 mM
D-Gluconate	6.4 mM
SCF Component	Final
NaHCO3	21.4 mM
Tween 80	0.2 % v/v
Haemin	2.8 mM
Vitamin K1	20.0 mM
Cysteine HCl	4.6 mM
D-Arabinose	8.9 mM
D-Fucose	7.65 mM
D-Galactose	7.25 mM
D-Mannose	1.9 mM
D-Gluconate	6.75 mM
NaCl	69.3 mM
KCl	54.3 mM
KH2PO4	3.3 mM
MgSO4 – 7 H2O	2.3 mM
CaCl2 – 6 H2O	0.6 mM
MnCl2- 4 H2O	0.9 mM
Taurine	11.9 mM
L-Aspartic Acid	11.8 mM
L-Threonine	1.6 mM
L-Serine	2.6 mM
L-Glutamic Acid	21.9 mM
L-Glutamine	7.3 mM
L-Glycine	11.2 mM
L-Alanine	0.9 mM
L-Valine	1.9 mM
L-Isoleucine	0.6 mM
L-Leucine	1.5 mM
L-Tyrosine	0.5 mM
L-Phenylalanine	0.4 mM
L-Ornithine	0.5 mM
L-Lysine	1.8 mM
L-Histidine	1.0 mM
L-Arginine	1.2 mM
L-Tryptophan	0.04 mM
L-Proline	0.8 mM
L-Methionine	0.5 mM
