# Supplementary material for: An engineered bacterial therapeutic lowers urinary oxalate in preclinical models and in silico simulations of enteric hyperoxaluria
Source: Mol Syst Biol. 2022 Mar 7;18(3):e10539. doi: 10.15252/msb.202110539 (PMC8899768; doi:10.15252/msb.202110539)
Supplement: Supplementary file 5 — Dataset EV2 [file MSB-18-e10539-s004.zip]

Archive with 4 entries (4 files):
- Dataset EV2.txt
- __MACOSX/._Dataset EV2.txt
- Dataset EV2.xls
- __MACOSX/._Dataset EV2.xls
