# Supplementary material for: An engineered bacterial therapeutic lowers urinary oxalate in preclinical models and in silico simulations of enteric hyperoxaluria
Source: Mol Syst Biol. 2022 Mar 7;18(3):e10539. doi: 10.15252/msb.202110539 (PMC8899768; doi:10.15252/msb.202110539)
Supplement: Supplementary file 5 — Dataset EV2 [file MSB-18-e10539-s004.zip › Dataset EV2.txt]

Dataset EV2.xls contains the initial values of the state variables for the in silico simulations. Each row contains the state variable symbol, state variable description, initial value, units, and source if applicable.
