# Supplementary material for: An engineered bacterial therapeutic lowers urinary oxalate in preclinical models and in silico simulations of enteric hyperoxaluria
Source: Mol Syst Biol. 2022 Mar 7;18(3):e10539. doi: 10.15252/msb.202110539 (PMC8899768; doi:10.15252/msb.202110539)
Supplement: Supplementary file 5 — Dataset EV2 [file MSB-18-e10539-s004.zip › Dataset EV2.xls]

## Sheet: Data
State Variable	Description	Initial Value	Units	Source
	Volume of chyme in the stomach	833	mL	Sherwood 1997
	Volume of chyme in the small intestine	0	mL	-
	Volume of chyme in the colon	0	mL	-
	Abundance of oxalate in the stomach	Dietary intake-dependent	μmol	-
	Abundance of oxalate in the small intestine	0	μmol	-
	Abundance of oxalate in the colon	0	μmol	-
	SYNB8802 population in the stomach	Dose-dependent	Cells	-
	SYNB8802 population in the small intestine	0	Cells	-
	SYNB8802 population in the colon	0	Cells	-
