# Supplementary material for: An engineered bacterial therapeutic lowers urinary oxalate in preclinical models and in silico simulations of enteric hyperoxaluria
Source: Mol Syst Biol. 2022 Mar 7;18(3):e10539. doi: 10.15252/msb.202110539 (PMC8899768; doi:10.15252/msb.202110539)
Supplement: Supplementary file 6 — Dataset EV3 [file MSB-18-e10539-s006.zip › Dataset EV3.txt]

Dataset EV3.xls contains the parameter values for the in silico simulations. Each row contains the parameter symbol, parameter description, value, units, and source if applicable.
