# Supplementary material for: An engineered bacterial therapeutic lowers urinary oxalate in preclinical models and in silico simulations of enteric hyperoxaluria
Source: Mol Syst Biol. 2022 Mar 7;18(3):e10539. doi: 10.15252/msb.202110539 (PMC8899768; doi:10.15252/msb.202110539)
Supplement: Supplementary file 6 — Dataset EV3 [file MSB-18-e10539-s006.zip › Dataset EV3.xls]

## Sheet: Data
Parameter	Description	Value	Units	Source
	Gastric emptying curve shape parameter	1.81	unitless	Elashoff 1982
	Half gastric emptying time	110	min	Elashoff 1982
	Duration of gastric emptying	240	min	Calibrated
	Beginning of linear gastric emptying	182	min	Calibrated
	Total gastric emptying volume	833	mL	Sherwood 1997
	Total secretions volume	2333	mL	Sherwood 1997
	Total intestinal emptying volume	312	mL	Sherwood 1997, Sandle 1998
	Intestinal transit time	240	min	Thomas 2006
	Total colonic emptying volume	62	mL	Sherwood 1997, Sandle 1998
	Colonic transit time	1897	min	Southwell 2009
	First-order rate constant for intestinal fluid absorption	9.4x10-3	min-1	Calibrated
	First-order rate constant for colonic fluid absorption	8.5x10-4	min-1	Calibrated
	First-order rate constant for intestinal oxalate absorption	Dietary intake-dependent	min-1	Calibrated
	First-order rate constant for colonic oxalate absorption	Dietary intake-dependent	min-1	Calibrated
	Maximal strain activity velocity	0.017	μmol/min/1x109 cells	In vitro simulation
	Michaelis constant	1.57	mM	In vitro simulation
	Gastric pH inhibition function	Time-dependent	unitless	In vitro simulation
	Gastric oxygen inhibition function	0.82	unitless	In vitro simulation
	Intestinal pH inhibition function	0.54	unitless	In vitro simulation
	Intestinal pH inhibition function	0.82	unitless	In vitro simulation
	Colonic pH inhibition function	0.54	unitless	In vitro simulation
	Colonic oxygen inhibition function	0.77	unitless	In vitro simulation
	Extended colonic activity term	Time-dependent	unitless	In vitro simulation
	Fraction of dietary oxalate absorbed	Dietary intake-dependent	unitless	Holmes 2001
	Fraction of oxalate absorption occurring in the small intestine	0.37	unitless	Morris 1993
	Number of meals per day	3	day-1	-
	Endogenous production rate	14.5	mg/day	Chadwick 1973
	Urinary excretion rate constant	0.63	day-1	Holmes 2001
