# Supplementary material for: An engineered bacterial therapeutic lowers urinary oxalate in preclinical models and in silico simulations of enteric hyperoxaluria
Source: Mol Syst Biol. 2022 Mar 7;18(3):e10539. doi: 10.15252/msb.202110539 (PMC8899768; doi:10.15252/msb.202110539)
Supplement: Supplementary file 7 — Dataset EV4 [file MSB-18-e10539-s003.zip › Dataset EV4.txt]

Dataset EV4.xls contains the results of an extreme values analysis on select parameters for the in silico simulations. The reduction in urinary oxalate for enteric hyperoxaluria patients consuming 200 mg/day dietary oxalate after ten days dosing with 5x1011 SYNB8802 cells TID was simulated and found to be 71.1%. A range of values was then taken from the relevant literature for each of the following model parameters: gastric emptying curve shape parameter, half gastric emptying time, intestinal chyme volume fraction, colonic chyme volume fraction, intestinal transit time, colonic transit time, fraction dietary oxalate absorbed in patients, fraction of oxalate absorption occurring in the small intestine, endogenous production rate, and urinary excretion rate constant; and from in-house in vitro simulations for the SYNB8802 maximal strain activity velocity and Michaelis constant. The intestinal chyme volume fraction was defined as the total intestinal emptying volume divided by the sum of the total gastric emptying volume and total secretions volume, while the colonic chyme volume fraction was defined as the total colonic emptying volume divided by the total intestinal emptying volume. The reduction in urinary oxalate for enteric hyperoxaluria patients consuming 200 mg/day dietary oxalate after ten days dosing with 5x1011 SYNB8802 cells TID was then simulated under the minimal and maximal values of each of these parameters. Each row of Dataset EV4.xls contains the parameter symbol, parameter description, the baseline value and range of the parameter, and the baseline value and range of the reduction in urinary oxalate.
