# Supplementary material for: An engineered bacterial therapeutic lowers urinary oxalate in preclinical models and in silico simulations of enteric hyperoxaluria
Source: Mol Syst Biol. 2022 Mar 7;18(3):e10539. doi: 10.15252/msb.202110539 (PMC8899768; doi:10.15252/msb.202110539)
Supplement: Supplementary file 7 — Dataset EV4 [file MSB-18-e10539-s003.zip › Dataset EV4.xls]

## Sheet: Data
Parameter	Description	Parameter Value (Range)	UOx Reduction Value (Range)
𝛽	Gastric emptying curve shape parameter	1.81 (1.10 – 2.52)	71.1 (71.1– 71.3)
𝜏1/2	Half gastric emptying time	110 (26 – 194)	71.1 (68.2 – 72.0)
fSI chyme	Intestinal chyme volume fraction*	0.10 (0.03 – 0.34)	71.1 (73.9 – 61.6)
fcolon chyme	Colonic chyme volume fraction**	0.200 (0.004 – 0.396)	71.1 (71.1 – 71.1)
𝜏SI	Intestinal transit time	240 (122 – 358)	71.1 (71.1 – 72.3)
𝜏colon	Colonic transit time	1897 (1068 – 2832)	71.1 (71.1 – 71.1)
fabs EH	Fraction dietary oxalate absorbed in patients**	0.30 (0.23 – 0.37)	71.1 (64.1 – 75.8)
fSI abs healthy	Fraction of oxalate absorption occurring in the small intestine	0.37 (0.15 – 0.56)	71.1 (73.4 – 69.1)
rendogenous	Endogenous production rate	14.5 (3.7 – 25.3)	71.1 (83.1 – 62.1)
kurinary	Urinary excretion rate constant	0.63 (0.31 – 0.95)	71.1 (57.3 – 71.2)
Vmax	Maximal strain activity velocity	0.017 (0.012 – 0.022)	71.1 (65.4 – 74.2)
KM	Michaelis constant	1.57 (0.45 – 5.45)	71.1 (77.8 –50.4)
